# Supplementary material for: Gasdermin pores permeabilize mitochondria to augment caspase-3 activation during apoptosis and inflammasome activation
Source: Nat Commun. 2019 Apr 11;10:1689. doi: 10.1038/s41467-019-09397-2 (PMC6459836; doi:10.1038/s41467-019-09397-2)
Supplement: Supplementary file 3 — Source Data [file 41467_2019_9397_MOESM3_ESM.xlsx]

## Sheet: 1b
	24 Hour		48 Hour
	UT	TA	UT	TA
Rep 1	18.1416	20.354	17.5221	34.0708
Rep 2	17.6106	19.3805	18.4956	35.3982
Rep 3	17.6106	20.354	18.7611	36.5487

## Sheet: 1c
	WT UT			WT + TA			GSDME-KO UT			GSDME-KO + TA
Elapsed	1	2	3	1	2	3	1	2	3	1	2	3
0	0.863868	0.787978	0.818779	0.807835	0.808999	0.699533	0.564679	0.537627	0.570251	0.480796	0.46806	0.502163
4	1.21331	1.20878	1.13067	0.848505	0.910835	0.76626	0.595955	0.582384	0.468963	0.391558	0.489678	0.412003
8	1.14417	1.03266	0.810882	0.752488	0.752488	0.668562	0.294248	0.267016	0.212642	0.211909	0.211658	0.236209
12	0.833354	0.744182	0.69378	0.68964	0.654531	0.58761	0.290922	0.251198	0.177771	0.20839	0.184928	0.191129
16	0.735853	0.684231	0.686528	0.641212	0.646643	0.562976	0.222618	0.241222	0.182085	0.222383	0.17194	0.186353
20	0.712806	0.673964	0.705483	0.64619	0.619551	0.54985	0.260185	0.245985	0.177681	0.214758	0.171857	0.164483
24	0.697298	0.658384	0.640147	0.683757	0.643087	0.591878	0.205542	0.241851	0.181096	0.18895	0.169008	0.15778
28	0.699093	0.666066	0.624423	0.802339	0.727853	0.671407	0.227381	0.302157	0.172648	0.209898	0.18032	0.172024
32	0.693349	0.649122	0.614228	1.22649	1.13888	1.0139	0.205812	0.276992	0.193139	0.20043	0.186101	0.2073
36	0.6894	0.647758	0.622557	2.62019	2.40689	2.18168	0.239245	0.233403	0.190982	0.293354	0.245258	0.277099
40	0.696221	0.653071	0.623418	6.30925	5.75933	5.14935	0.220371	0.270521	0.205093	0.499901	0.40044	0.472501
44	0.684662	0.654291	0.629162	12.4987	11.3835	10.4781	0.218933	0.262972	0.195206	1.02444	0.784876	0.961592
48	0.702108	0.669871	0.652137	17.7223	17.7521	15.9803	0.217585	0.293888	0.211024	1.98787	1.60846	1.91858
52	0.766798	0.731474	0.669656	22.9555	23.495	21.7899	0.237357	0.304224	0.217226	3.83305	3.20696	3.77774
56	0.962446	0.856832	0.817631	28.5307	26.1218	25.1308	0.210755	0.353025	0.322468	6.16756	5.25516	6.12282
60	1.56282	1.39539	1.34922	31.5488	27.3968	25.6502	0.247244	0.36417	0.272858	9.51051	8.17186	9.44306
64	2.93609	2.7861	2.7482	33.1706	27.5327	25.4624	0.25012	0.333523	0.242211	13.0369	11.4235	13.1666

## Sheet: 1d
	WT		GSDME-KO
Elapsed	1	2	1	2
0	0.356831	0.432747	0.0664101	0.111494
4	0.695504	0.660018	0.105532	0.0765686
8	1.3077	1.11335	0.160086	0.0153429
12	2.32691	1.90722	0.231284	0.0858128
16	3.62942	2.99913	0.307982	0.148835
20	5.8363	4.87253	0.518487	0.328822
24	11.4363	8.63745	1.24708	1.13125
28	21.7131	17.5393	3.50586	3.18732
32	33.9374	29.3534	6.36318	6.16355
36	45.5992	40.5779	10.4664	9.8431
40	50.9121	46.0617	14.0054	13.1649
44	55.2417	47.7337	16.4687	15.9165
48	56.4079	50.3192	19.5157	18.3634

## Sheet: 1e
	WT		GSDME-KO
Elapsed	1	2	1	2
0	-0.0630749	0.0329357	0.0202515	0.00577384
4	-0.262204	-0.195498	-0.157736	-0.113055
8	0.630378	0.792278	0.173174	0.236007
12	4.19352	4.49806	2.34925	2.29297
16	12.2913	12.8441	5.94092	6.03377
20	23.2867	23.9163	9.50619	9.70571
24	31.9319	32.5306	13.267	13.5284

## Sheet: 1f
	WT		GSDME-KO
Elapsed	1	2	1	2
0	0.933741	1.03821	-0.596348	-0.548729
4	1.84982	1.77126	-0.413425	-0.381022
8	7.8027	8.45336	4.82823	4.93619
12	21.4092	21.6669	12.739	13.1282
16	34.3148	35.6982	20.5969	20.8059
20	45.8096	48.9323	25.7023	26.2752
24	55.1428	53.9438	29.6655	30.1173

## Sheet: 1g
	WT			GSDME-KO
Elapsed	1	2	3	1	2	3
0	0.297433	0.253804	0.308793	0.203507	0.20379	0.291104
4	0.649516	0.59108	0.670087	0.534905	0.545304	0.654772
8	2.29464	2.25242	2.2006	0.901681	0.950283	0.979784
12	11.0298	11.4653	10.2866	1.21132	1.28338	1.30683
16	22.014	23.1269	21.6053	1.53582	1.58115	1.60935
20	32.6861	31.9984	30.2204	1.86423	1.93939	1.90712
24	37.8808	38.7694	37.784	2.26135	1.55809	1.60958

## Sheet: 2a
Rep	Ctrl	GSDME	GSDME T6E	GSDME T6A	GSDME-N	GSDME-N T6E	GSDME-N T6A
1	15.5992	21.116	14.8383	19.9746	56.3094	25.111	48.8903
2	16.3602	20.7356	14.8383	20.7356	59.1629	25.4914	50.0317
3	15.9797	20.9258	14.8383	20.3551	59.5434	25.6817	51.7438

## Sheet: 2b
	Ctrl		GSDME-EGFP		GSDME-N-EGFP		GSDME T6E-EGFP		GSDME-N T6E-EGFP		GSDME T6A-EGFP		GSDME-N T6A-EGFP
Elapsed	1	2	1	2	1	2	1	2	1	2	1	2	1	2
0	5.94748	0.158529	0.0713098	0.441137	0.0200405	0.0249408	0.0262274	0.233083	0.0152741	0.31459	0.0558957	0.0972376	0.0471125	0.136911
1	0.87922	3.43418	2.64719	0.511784	0.94047	0.590598	0.443038	0.823973	0.538397	1.07469	0.479955	0.419707	0.919598	0.55814
2	1.16361	1.39481	1.36359	0.870869	1.58922	0.913787	0.708612	1.42097	0.820693	1.51898	0.988163	0.7467	1.39862	1.01993
3	1.52761	1.78189	2.03607	1.18935	3.98324	2.68225	1.12874	2.20036	1.12617	1.74484	1.33751	1.22057	3.903	2.42638
4	1.98524	2.58708	2.39613	1.54554	8.23903	5.80279	1.43717	2.32917	1.4402	2.88151	1.75342	1.70375	8.50574	6.39707
5	2.39013	3.49674	2.90646	1.90118	12.6314	9.41519	1.82017	2.34009	1.7437	3.2551	2.14721	2.00835	12.8038	10.8883
6	2.721	4.23074	3.66306	2.36819	16.7974	12.6258	2.2225	2.78004	2.01578	4.13126	2.6214	2.28979	16.8516	14.6325
7	3.09573	5.11436	6.05856	2.79021	19.9694	15.613	2.69787	3.16329	2.45755	4.53239	3.04562	2.89856	19.6463	17.4011
8	3.4804	5.64691	5.19742	2.9747	22.0053	18.2466	3.00417	3.56117	2.74593	5.23806	3.49134	3.5357	21.5567	19.7165
9	3.45456	6.14926	5.77999	3.47208	23.6948	19.9359	3.44256	3.78453	3.23859	5.37557	4.11558	4.00704	24.0033	21.5759
10	3.71115	6.60179	6.71133	3.8527	25.3143	21.9151	3.68979	4.27921	3.77384	5.84635	4.71885	4.46545	26.2931	22.977
11	3.9227	7.02615	7.88226	4.36915	26.6869	23.203	3.91653	4.45581	4.29033	6.56912	5.51343	4.99716	27.5051	24.1773
12	4.04991	7.38095	9.25985	4.70124	27.7301	24.2053	4.29056	4.78472	4.92464	7.60147	6.08133	5.68269	28.432	25.6611
13	4.21594	7.72731	9.82371	5.22287	28.7495	24.5429	4.32316	5.12856	5.60751	7.79749	6.80061	6.24826	28.9378	26.4689
14	4.37858	7.68155	10.7036	5.52341	29.4239	25.9027	4.70655	5.32735	6.26786	8.41548	7.34847	6.84378	29.6476	27.0216

## Sheet: 3a
	WT			GSDME-KO			GSDME-KO + GSDME-EGFP			GSDME-KO + GSDME T6E-EGFP
Elapsed	1	2	3	1	2	3	1	2	3	1	2	3
0	0.450202	0.397467	0.658185	1.50918	0.979109	1.90612	1.43283	0.890897	0.92552	0.732896	0.728302	0.669482
4	0.825657	0.848548	1.23439	2.29918	1.65862	3.02925	2.31702	1.52113	1.42715	1.119	1.20968	1.08126
8	0.795931	0.809491	1.16473	2.52501	1.82491	3.20723	2.59858	1.66189	1.68878	1.1963	1.34747	1.14503
12	0.738565	0.849526	1.21221	2.5061	1.79936	3.245	2.78629	1.8311	1.86611	1.06879	1.26489	1.15194
16	0.923364	0.847969	1.39667	2.46967	1.76387	3.02456	3.00138	2.15787	2.12072	1.10374	1.31012	1.16301
20	1.41408	0.929556	1.79803	2.55071	1.78627	3.00027	4.03033	3.08696	2.67939	1.22386	1.25983	1.18192
24	2.10563	1.93257	2.28394	2.50765	1.83792	3.07636	5.2116	4.71685	4.03359	1.34784	1.53462	1.3758
28	3.07147	3.02561	3.3467	2.66167	2.08077	3.34766	7.9451	7.92934	6.4613	1.61499	1.91379	1.58982
32	4.91749	4.89376	5.39177	2.7414	2.27145	3.45491	12.4803	12.3637	10.7751	2.08314	2.28338	1.71708
36	8.0645	7.62004	9.55611	3.20361	2.69668	3.75878	18.8235	17.7862	17.1404	2.93308	2.77101	2.25777
40	12.7059	12.1001	14.5873	3.68165	3.17541	4.32745	24.2068	22.147	23.3772	3.89026	3.49468	2.72405
44	17.2279	16.7234	20.3227	4.63411	4.11432	5.13882	28.0533	25.0241	27.9959	5.43412	4.53418	3.63671
48	22.4352	22.3236	26.9719	6.6427	5.95658	6.95915	32.826	28.7739	33.4413	7.69994	6.58537	5.37756

## Sheet: 3b
	WT		GSDME-KO		GSDME-KO + GSDME-EGFP		GSDME-KO + GSDME T6E-EGFP
Elapsed	1	2	1	2	1	2	1	2
0	0.356831	0.432747	0.0664101	0.111494	0.00346665	0.0355451	0.00223225	0.0396688
4	0.695504	0.660018	0.105532	0.0765686	0.275482	0.20804	0.0253182	-0.00627494
8	1.3077	1.11335	0.160086	0.0153429	0.477005	0.417706	0.0173578	0.0537546
12	2.32691	1.90722	0.231284	0.0858128	1.09882	1.03575	0.114344	0.184373
16	3.62942	2.99913	0.307982	0.148835	1.81248	1.59253	0.0221294	0.301294
20	5.8363	4.87253	0.518487	0.328822	3.58963	3.03063	0.241674	0.564844
24	11.4363	8.63745	1.24708	1.13125	7.52591	6.85054	1.25734	1.11895
28	21.7131	17.5393	3.50586	3.18732	14.2441	13.9441	3.16623	3.1327
32	33.9374	29.3534	6.36318	6.16355	24.3179	22.6961	6.03805	5.99718
36	45.5992	40.5779	10.4664	9.8431	34.2035	33.1868	10.1108	10.2393
40	50.9121	46.0617	14.0054	13.1649	42.4977	40.2895	14.3376	15.186
44	55.2417	47.7337	16.4687	15.9165	46.2338	45.4433	18.6745	19.2299
48	56.4079	50.3192	19.5157	18.3634	51.0112	48.6759	22.5615	23.3505

[truncated: 52 more sheets: 3c, 3d, 6a, 6b, 6e, 7a, 7d, 7e, 8a, 8c, 9a, 9b, 9c, Sup Fig 1d, Sup Fig 1e, Sup Fig 1f, Sup Fig 2b, Sup Fig 2c, Sup Fig 2d, Sup Fig 2e …]
